# Supplementary material for: Zeolitic Imidazolate Framework-67-Derived NiCoMn-Layered Double Hydroxides Nanosheets Dispersedly Grown on the Conductive Networks of Single-Walled Carbon Nanotubes for High-Performance Hybrid Supercapacitors
Source: Nanomaterials (Basel). 2025 Mar 23;15(7):481. doi: 10.3390/nano15070481 (PMC11990305; doi:10.3390/nano15070481)
Supplement: Supplementary file 1 [file nanomaterials-15-00481-s001.zip]

Archive with 1 entries (1 files):
- nanomaterials-3498690-supplementary.pdf
